# Supplementary material for: Cell Surface Binding and Lipid Interactions behind Chemotherapy-Drug-Induced Ion Pore Formation in Membranes
Source: Membranes (Basel). 2021 Jun 30;11(7):501. doi: 10.3390/membranes11070501 (PMC8304557; doi:10.3390/membranes11070501)
Supplement: Supplementary file 1 [file membranes-11-00501-s001.zip]

Archive with 1 entries (1 files):
- membranes-1250346-supplementary.pdf
